# Supplementary material for: IGF-1 and IGF-2 as Molecules Linked to Causes and Consequences of Obesity from Fetal Life to Adulthood: A Systematic Review
Source: Int J Mol Sci. 2024 Apr 2;25(7):3966. doi: 10.3390/ijms25073966 (PMC11012406; doi:10.3390/ijms25073966)
Supplement: Supplementary file 1 [file ijms-25-03966-s001.zip]

Archive with 1 entries (1 files):
- ijms-2903030-supplementary.pdf
